# Supplementary material for: Oral Candida spp. Colonisation Is a Risk Factor for Severe Oral Mucositis in Patients Undergoing Radiotherapy for Head & Neck Cancer: Results from a Multidisciplinary Mono-Institutional Prospective Observational Study
Source: Cancers (Basel). 2022 Sep 29;14(19):4746. doi: 10.3390/cancers14194746 (PMC9564084; doi:10.3390/cancers14194746)
Supplement: Supplementary file 1 [file cancers-14-04746-s001.zip]

Archive with 1 entries (1 files):
- cancers-1928414-supplementary.pdf
